# Supplementary material for: Quetiapine Albumin Nanoparticles as an Efficacious Platform for Brain Deposition and Potentially Improved Antipsychotic Activity
Source: Pharmaceutics. 2023 Jun 21;15(7):1785. doi: 10.3390/pharmaceutics15071785 (PMC10385742; doi:10.3390/pharmaceutics15071785)
Supplement: Supplementary file 1 [file pharmaceutics-15-01785-s001.zip]

Archive with 1 entries (1 files):
- pharmaceutics-2421903-supplementary.pdf
